# Supplementary material for: Cuproptosis-Related MiR-21-5p/FDX1 Axis in Clear Cell Renal Cell Carcinoma and Its Potential Impact on Tumor Microenvironment
Source: Cells. 2022 Dec 31;12(1):173. doi: 10.3390/cells12010173 (PMC9818076; doi:10.3390/cells12010173)
Supplement: Supplementary file 1 [file cells-12-00173-s001.zip]

Archive with 1 entries (1 files):
- cells-2041680-supplementary.pdf
